# Supplementary material for: Bleeding skin lesions in gestating sows of a piglet producing farm in Austria
Source: Porcine Health Manag. 2023 Nov 14;9:52. doi: 10.1186/s40813-023-00348-4 (PMC10647148; doi:10.1186/s40813-023-00348-4)
Supplement: Supplementary file 4 — Supplementary Material 4: Full hybridisation results for MRSA isolates examined. [file 40813_2023_348_MOESM4_ESM.xlsx]

## Sheet: Tabellenblatt1
	TYPING SUMMARY							SPECIES MARKER										REGULATORY GENES																			METHICILLIN RESISTANCE AND SCCmec TYPING
Sample ID		dru type	Clonal complex	Strain	Resistance to methicillin, oxacillin and other beta-lactam antibiotics		Panton-Valentine Leukocidin	Domain 1 of 23S-rRNA	Glyceraldehyde 3-phosphate dehydrogenase, locus 1	Katalase A	Coagulase	Thermostable extracellular nuclease	Staphylococcal protein A	IgG-binding protein	Enolase	Fibronectin-binding protein A		Staphylococcal accessory regulator A	Histidine protein kinase, sae locus	Sensor protein	Accessory gene regulator allele I				Accessory gene regulator allele II				Accessory gene regulator allele III				Accessory gene regulator allele IV			Haemolysin delta	Glycerophosphoryl diester phosphodiesterase, associated with mecA	Alternate penicillin binding protein 2, defining MRSA	Truncated signal transducer protein MecR1	Signal transducer protein MecR1	Methicillin-resistance regulatory protein	Homolog of xylose repressor, associated with SCCmec-elements (=mecR2)	Alternate mec gene from SCCmec XI	beta-lactamase from SCCmec XI		Potassium-transporting ATPase A chain 1. The kdp operon is present in SCCmec II (although absent from Irish SCCmec II variants A to E).	Potassium-transporting ATPase B chain	Potassium-transporting ATPase, C subunit	Two component sensor/regulator of kdp operon, sensor histidine kinase
	spa type				MRSA(mecA)	MRSA (mecC)	PVL	rrnD1 (S. aureus)	gapA	katA	coA	nuc1	spa	sbi	eno	fnbA	biotin	sarA	saeS	vraS	agrI (total)	agrB-I	agrC-I	agrD-I	agrII (total)	agrB-II	agrC-II	agrD-II	agrIII (total)	agrB-III	agrC-III	agrD-III	agrIV (total)	agrB-IV	agrC-IV	hld	ugpQ	mecA	delta_mecR	mecR	mecI	xylR/mecR2	mecC	blaZ (SCCmec XI)	pls-SCC (COL)	kdpA-SCC	kdpB-SCC	kdpC-SCC	kdpD-SCC
Sow 1	t034	dt6j	CC398	CC398-MRSA-V/VT	positive	negative	negative	positive	positive	positive	positive	positive	positive	positive	positive	positive	positive	positive	positive	positive	positive	positive	positive	positive	negative	negative	negative	negative	negative	negative	negative	negative	negative	negative	negative	positive	positive	positive	negative	negative	negative	negative	negative	negative	negative	negative	negative	negative	negative
Sow 4	t034	dt6j	CC398	CC398-MRSA-V/VT	positive	negative	negative	positive	positive	positive	positive	positive	positive	positive	positive	positive	positive	positive	positive	positive	positive	positive	positive	positive	negative	negative	negative	negative	negative	negative	negative	negative	negative	negative	negative	positive	positive	positive	negative	negative	negative	negative	negative	negative	negative	negative	negative	negative	negative
[truncated: 297 more columns]
